# Supplementary material for: Coffea canephora: Heterotic Crosses Indicated by Molecular Approach
Source: Plants (Basel). 2022 Nov 9;11(22):3023. doi: 10.3390/plants11223023 (PMC9692650; doi:10.3390/plants11223023)
Supplement: Supplementary file 1 [file plants-11-03023-s001.zip]

Archive with 1 entries (1 files):
- plants-1956484-supplementary.pdf
